# Supplementary material for: Subsite- and histology-specific epidemiology of head and neck cancers in Japan from 2016 to 2019: an application of a new classification of rare cancers
Source: Int J Clin Oncol. 2026 Apr 10;31(6):940–6. doi: 10.1007/s10147-025-02952-6 (PMC13201353; doi:10.1007/s10147-025-02952-6)
Supplement: Supplementary file 1 — Supplementary file1 (XLSX 36 KB) [file 10147_2025_2952_MOESM1_ESM.xlsx]

## Sheet: SuppleTable 1
Supplementary Table 1. Categories of the New Classification of Rare Cancers (NCRC)
Tie1	Tier2	Tier3
TUMORS OF NASAL CAVITY AND SINUSES
	Squamous cell carcinoma
		Squamous carcinoma, NOS
		Squamous cell carcinoma spindle cell
		Adenosquamous carcinoma
	Adenocarcinoma
		Intestinal type adenocarcinoma of nasal cavity and sinuses
		Adenocarcnioma, NOS
	Olfactory neuroblastoma
	Teratocarcinosarcoma
	Biphenotypic sinonasal sarcoma
	Undifferentiated carcinoma, NOS
	Carcinosarcoma / Sarcomatoid carcinoma, NOS
	Neuroendocrine tumor, NOS
	Neuroendocrine carcinoma, NOS
	Mucosa and extracutaneous melanoma
	Germ cell associated tumor
		Yolk sac tumor
		Mixed germ cell tumor
	Salivary gland type carcinoma
		Adenoid cystic carcinoma
		Mucoepidermoid carcinoma
		Salivary ductal carcinoma
		Acinic cell adenocarcinoma
		Myoepithelial carcinoma
		Carcinoma Ex pleomorphic adenoma
		Polymorphous adenocarcinoma
		Epithelial-myoepithelial carcinoma
		(hyalinizing) clear cell carcinoma
		Basal cell adenocarcinoma
	Paraganglioma, NOS, malignant
	Sarcoma
		Sarcoma, NOS
		Leiomyosarcoma, NOS
		Dedifferentiated liposarcoma
		Synovial sarcoma
		Angiosarcoma
		Rhabdomyosarcoma
		Chondrosarcoma, NOS
		MPNST
		Ewing sarcoma
		Chordoma, malignant
		Solitary fibrous tumor, malignant
		Myxofibrosarcoma
		Epithelioid sarcoma, NOS
		Desmoplastic small round cell tumor
		Epithelioid hemangioendothelioma, NOS
		Glomus tumor, malignant
		Alveolar soft part sarcoma
		Osteosarcoma
	Lymphoid diseases
		Malignant lymphoma, NOS
		Non-Hodgkin lymphoma, NOS
		Precursor B/T lymphoblastic leukaemia / lymphoblastic lymphoma (and Burkitt leukaemia / lymphoma)
		Adult T-cell leukaemia / lymphoma
		Other T cell lymphomas and NK cell neoplasms
		Anaplastic large cell lymphoma
		Diffuse large B-cell lymphoma
		Mantle cell lymphoma
		Follicular lymphoma
		Other non-Hodgkin mature B-cell lymphoma
		Plasmacytoma / Multiple Myeloma (and Heavy chain diseases)
	Acute myeloid leukaemia and related precursor neoplasms
		Acute myeloid leukaemia
	Histiocytic and Dendritic cell neoplasms
		Histiocytic and dendritic cell neoplasms
TUMORS OF ORAL CAVITY AND LIP
	Squamous cell carcinoma
		Squamous carcinoma
		Verrucous carcinoma
		Adenosquamous carcinoma
	Odontogenic tumor
		Odontogenic tumor, NOS
		Ameloblastoma, malignant (Ameloblastic carcinoma)
	Adenocarcinoma
		Adenocarcnioma, NOS
	Undifferentiated carcinoma, NOS
	Carcinosarcoma / Sarcomatoid carcinoma, NOS
	Neuroendocrine tumor, NOS
	Neuroendocrine carcinoma, NOS
	Lymphoepithelioma(-like) carcinoma
	Mucosa and extracutaneous melanoma
	Salivary gland type carcinoma
		Adenoid cystic carcinoma
		Mucoepidermoid carcinoma
		Salivary ductal carcinoma
		Acinic cell adenocarcinoma
		Myoepithelial carcinoma
		Carcinoma Ex pleomorphic adenoma
		Polymorphous adenocarcinoma
		Epithelial-myoepithelial carcinoma
		Secretory carcinoma
		(hyalinizing) clear cell carcinoma
		Basal cell adenocarcinoma
		Oncocytic carcinoma
	Sarcoma
		Sarcoma, NOS
		Leiomyosarcoma, NOS
		Dedifferentiated liposarcoma
		Angiosarcoma
		Liposarcoma, NOS
		Rhabdomyosarcoma
		Chondrosarcoma, NOS
		MPNST
		Ewing sarcoma
		Myxofibrosarcoma
		Epithelioid sarcoma, NOS
		Rhabdoid tumor, NOS
		Mesenchymal chondrosarcoma
		Alveolar soft part sarcoma
		Osteosarcoma
	Lymphoid diseases
		Malignant lymphoma, NOS
		Lymphoproliferative disease, NOS
		Hodgkin lymphoma, classical
		Hodgkin lymphoma nodular lymphocyte predominance
		Non-Hodgkin lymphoma, NOS
		Precursor B/T lymphoblastic leukaemia / lymphoblastic lymphoma (and Burkitt leukaemia / lymphoma)
		Cutaneous T cell lymphoma (Sezary syn, Mycosis fung)
		Adult T-cell leukaemia / lymphoma
		Other T cell lymphomas and NK cell neoplasms
		Anaplastic large cell lymphoma
		Diffuse large B-cell lymphoma
		Mantle cell lymphoma
		Follicular lymphoma
		Other non-Hodgkin mature B-cell lymphoma
		Plasmacytoma / Multiple Myeloma (and Heavy chain diseases)
	Acute myeloid leukaemia and related precursor neoplasms
		Acute myeloid leukaemia
	Histiocytic and Dendritic cell neoplasms
		Histiocytic and dendritic cell neoplasms
TUMORS OF NASOPHARYNX
	Adenocarcinoma
		Adenocarcnioma, NOS
	Nasopharyngeal carcinoma
		Non-keratinizing squamous cell carcinoma
		Keratinizing squamous cell carcinoma
		Basaloid squamous cell carcinoma
	Nasopharyngeal papillary adenocarcinoma
	Olfactory neuroblastoma
	Undifferentiated carcinoma, NOS
	Carcinosarcoma / Sarcomatoid carcinoma, NOS
	Neuroendocrine tumor, NOS
	Neuroendocrine carcinoma, NOS
	Lymphoepithelioma(-like) carcinoma
	Mucosa and extracutaneous melanoma
	Salivary gland type carcinoma
		Adenoid cystic carcinoma
		Mucoepidermoid carcinoma
		Salivary ductal carcinoma
		Acinic cell adenocarcinoma
		Myoepithelial carcinoma
		Carcinoma Ex pleomorphic adenoma
		Polymorphous adenocarcinoma
		(hyalinizing) clear cell carcinoma
		Basal cell adenocarcinoma
	Sarcoma
		Sarcoma, NOS
		Rhabdomyosarcoma
		MPNST
		Chordoma, malignant
	Lymphoid diseases
		Malignant lymphoma, NOS
		Hodgkin lymphoma, classical
		Hodgkin lymphoma nodular lymphocyte predominance
		Non-Hodgkin lymphoma, NOS
		Precursor B/T lymphoblastic leukaemia / lymphoblastic lymphoma (and Burkitt leukaemia / lymphoma)
		Adult T-cell leukaemia / lymphoma
		Other T cell lymphomas and NK cell neoplasms
		Anaplastic large cell lymphoma
		Diffuse large B-cell lymphoma
		Mantle cell lymphoma
		Follicular lymphoma
		Other non-Hodgkin mature B-cell lymphoma
		Plasmacytoma / Multiple Myeloma (and Heavy chain diseases)
	Histiocytic and Dendritic cell neoplasms
		Histiocytic and dendritic cell neoplasms
TUMORS OF OROPHARYNX
	Squamous cell carcinoma
		Squamous carcinoma
		Verrucous carcinoma
		Adenosquamous carcinoma
	Olfactory neuroblastoma
	Adenocarcinoma
		Adenocarcnioma, NOS
	Undifferentiated carcinoma, NOS
	Carcinosarcoma / Sarcomatoid carcinoma, NOS
	Neuroendocrine tumor, NOS
	Neuroendocrine carcinoma, NOS
	Mixed neuroendocrine non-neuroendocrine neoplasm
	Lymphoepithelioma(-like) carcinoma
	Mucosa and extracutaneous melanoma
	Salivary gland type carcinoma
		Adenoid cystic carcinoma
		Mucoepidermoid carcinoma
		Salivary ductal carcinoma
		Acinic cell adenocarcinoma
		Myoepithelial carcinoma
		Carcinoma Ex pleomorphic adenoma
		Polymorphous adenocarcinoma
		Epithelial-myoepithelial carcinoma
		Secretory carcinoma
		(hyalinizing) clear cell carcinoma
		Basal cell adenocarcinoma
	Neuroblastoma
		Ganglioneuroblastoma, NOS
	Sarcoma
		Sarcoma, NOS
		Leiomyosarcoma, NOS
		Synovial sarcoma
		Angiosarcoma
		Rhabdomyosarcoma
		MPNST
		Rhabdoid tumor, NOS
		Alveolar soft part sarcoma
	Lymphoid diseases
		Malignant lymphoma, NOS
		Hodgkin lymphoma, classical
		Hodgkin lymphoma nodular lymphocyte predominance
		Non-Hodgkin lymphoma, NOS
		Precursor B/T lymphoblastic leukaemia / lymphoblastic lymphoma (and Burkitt leukaemia / lymphoma)
		Adult T-cell leukaemia / lymphoma
		Other T cell lymphomas and NK cell neoplasms
		Anaplastic large cell lymphoma
		Diffuse large B-cell lymphoma
		Mantle cell lymphoma
		Follicular lymphoma
		Other non-Hodgkin mature B-cell lymphoma
		Plasmacytoma / Multiple Myeloma (and Heavy chain diseases)
	Histiocytic and Dendritic cell neoplasms
		Histiocytic and dendritic cell neoplasms
TUMORS OF HYPOPHARYNX
	Squamous cell carcinoma
		Squamous carcinoma
		Verrucous carcinoma
		Adenosquamous carcinoma
	Olfactory neuroblastoma
	Adenocarcinoma
		Adenocarcnioma, NOS
	Undifferentiated carcinoma, NOS
	Carcinosarcoma / Sarcomatoid carcinoma, NOS
	Neuroendocrine tumor, NOS
	Neuroendocrine carcinoma, NOS
	Mixed neuroendocrine non-neuroendocrine neoplasm
	Lymphoepithelioma(-like) carcinoma
	Mucosa and extracutaneous melanoma
	Salivary gland type carcinoma
		Adenoid cystic carcinoma
		Mucoepidermoid carcinoma
		Myoepithelial carcinoma
		Basal cell adenocarcinoma
	Neuroblastoma
		Ganglioneuroblastoma, NOS
	Sarcoma
		Sarcoma, NOS
		Leiomyosarcoma, NOS
		Dedifferentiated liposarcoma
		Synovial sarcoma
		Angiosarcoma
		Liposarcoma, NOS
		Rhabdomyosarcoma
		Chondrosarcoma, NOS
		Ewing sarcoma
	Lymphoid diseases
		Malignant lymphoma, NOS
		Non-Hodgkin lymphoma, NOS
		Adult T-cell leukaemia / lymphoma
		Other T cell lymphomas and NK cell neoplasms
		Diffuse large B-cell lymphoma
		Mantle cell lymphoma
		Follicular lymphoma
		Other non-Hodgkin mature B-cell lymphoma
		Plasmacytoma / Multiple Myeloma (and Heavy chain diseases)
	Histiocytic and Dendritic cell neoplasms
		Histiocytic and dendritic cell neoplasms
TUMORS OF LARYNX
	Squamous cell carcinoma
		Squamous carcinoma
		Verrucous carcinoma
		Squamous cell carcinoma spindle cell
		Papillary squamous cell carcinoma
		Adenosquamous carcinoma
		Squamous cell carcinoma, adenoid
		Basaloid squamous cell carcinoma
	Adenocarcinoma, NOS
	Undifferentiated carcinoma, NOS
	Carcinosarcoma / Sarcomatoid carcinoma, NOS
	Neuroendocrine tumor, NOS
	Neuroendocrine carcinoma, NOS
	Mixed neuroendocrine non-neuroendocrine neoplasm
	Lymphoepithelioma(-like) carcinoma
	Salivary gland type carcinoma
		Adenoid cystic carcinoma
		Mucoepidermoid carcinoma
		Myoepithelial carcinoma
		Epithelial-myoepithelial carcinoma
		Basal cell adenocarcinoma
	Sarcoma
		Sarcoma, NOS
		Leiomyosarcoma, NOS
		Dedifferentiated liposarcoma
		Angiosarcoma
		Liposarcoma, NOS
		Rhabdomyosarcoma
		Chondrosarcoma, NOS
		MPNST
		Ewing sarcoma
		Solitary fibrous tumor, malignant
		Myxofibrosarcoma
		Alveolar soft part sarcoma
		Osteosarcoma
	Lymphoid diseases
		Malignant lymphoma, NOS
		Hodgkin lymphoma, classical
		Non-Hodgkin lymphoma, NOS
		Adult T-cell leukaemia / lymphoma
		Other T cell lymphomas and NK cell neoplasms
		Diffuse large B-cell lymphoma
		Mantle cell lymphoma
		Follicular lymphoma
		Other non-Hodgkin mature B-cell lymphoma
		Plasmacytoma / Multiple Myeloma (and Heavy chain diseases)
TUMORS OF MAJOR SALIVARY GLANDS
	Squamous carcinoma, NOS
	Adenocarcinoma, NOS
	Undifferentiated carcinoma, NOS
	Carcinosarcoma / Sarcomatoid carcinoma, NOS
	Neuroendocrine tumor, NOS
	Neuroendocrine carcinoma, NOS
	Lymphoepithelioma(-like) carcinoma
	Mucosa and extracutaneous melanoma
	Salivary gland type carcinoma
		Adenoid cystic carcinoma
		Mucoepidermoid carcinoma
		Salivary ductal carcinoma
		Acinic cell adenocarcinoma
		Myoepithelial carcinoma
		Carcinoma Ex pleomorphic adenoma
		Polymorphous adenocarcinoma
		Epithelial-myoepithelial carcinoma
		Secretory carcinoma
		(hyalinizing) clear cell carcinoma
		Basal cell adenocarcinoma
		Oncocytic carcinoma
		Sebaceous adenocarcinoma
	Sarcoma
		Sarcoma, NOS
		Leiomyosarcoma, NOS
		Dedifferentiated liposarcoma
		Synovial sarcoma
		Angiosarcoma
		Liposarcoma, NOS
		Rhabdomyosarcoma
		Chondrosarcoma, NOS
		MPNST
		Solitary fibrous tumor, malignant
		Myxofibrosarcoma
		Epithelioid sarcoma, NOS
	Lymphoid diseases
		Malignant lymphoma, NOS
		Hodgkin lymphoma, classical
		Hodgkin lymphoma nodular lymphocyte predominance
		Non-Hodgkin lymphoma, NOS
		Precursor B/T lymphoblastic leukaemia / lymphoblastic lymphoma (and Burkitt leukaemia / lymphoma)
		Adult T-cell leukaemia / lymphoma
		Other T cell lymphomas and NK cell neoplasms
		Anaplastic large cell lymphoma
		Diffuse large B-cell lymphoma
		Mantle cell lymphoma
		Follicular lymphoma
		Other non-Hodgkin mature B-cell lymphoma
		Plasmacytoma / Multiple Myeloma (and Heavy chain diseases)
	Histiocytic and Dendritic cell neoplasms
		Histiocytic and dendritic cell neoplasms
TUMORS OF MIDDLE EAR
	Squamous cell carcinoma
		Squamous carcinoma
	Adenocarcinoma
		Adenocarcinoma, NOS
		Aggressive papillary tumor
	Middle ear Adenoma
	Neuroendocrine carcinoma, NOS
	Mucosa and extracutaneous melanoma
	Salivary gland type carcinoma
		Adenoid cystic carcinoma
		Mucoepidermoid carcinoma
		Epithelial-myoepithelial carcinoma
	Sarcoma
		Sarcoma, NOS
		Rhabdomyosarcoma
		Myxofibrosarcoma
	Lymphoid diseases
		Malignant lymphoma, NOS
		Diffuse large B-cell lymphoma
	Histiocytic and Dendritic cell neoplasms
		Histiocytic and dendritic cell neoplasms

## Sheet: SuppleTable 2a
Supplementary Table 2a. Age distribution by primary site
	Nasal cavity and sinuses N(%)	Oral cavity and lip N(%)	Nasopharynx N(%)	Oropharynx N(%)	Hypopharynx N(%)	Larynx N(%)	Major salivary glands N(%)	Total N(%)
0-4	<10 (-)	<10 (-)	<10 (-)	<10 (-)	<10 (-)	<10 (-)	<10 (-)	19 (0%)
5-9	<10 (-)	<10 (-)	<10 (-)	<10 (-)	0 (0%)	0 (0%)	<10 (-)	17 (0%)
10-14	16 (0.2%)	12 (0%)	<10 (-)	0 (0%)	0 (0%)	0 (0%)	23 (0.3%)	60 (0.1%)
15-19	12 (0.2%)	36 (0.1%)	16 (0.5%)	<10 (-)	<10 (-)	<10 (-)	43 (0.6%)	114 (0.1%)
20-24	27 (0.3%)	143 (0.3%)	32 (1.0%)	<10 (-)	<10 (-)	<10 (-)	76 (1.0%)	287 (0.2%)
25-29	43 (0.5%)	301 (0.7%)	28 (0.9%)	11 (0.1%)	<10 (-)	0 (0%)	92 (1.2%)	479 (0.4%)
30-34	77 (1.0%)	494 (1.1%)	59 (1.9%)	32 (0.2%)	<10 (-)	14 (0.1%)	147 (2.0%)	830 (0.7%)
35-39	119 (1.5%)	735 (1.7%)	82 (2.6%)	114 (0.7%)	30 (0.2%)	25 (0.1%)	169 (2.3%)	1,277 (1.1%)
40-44	238 (3.0%)	1,170 (2.7%)	159 (5.1%)	352 (2.1%)	143 (0.7%)	90 (0.4%)	325 (4.3%)	2,483 (2.1%)
45-49	339 (4.3%)	1,602 (3.7%)	227 (7.3%)	704 (4.1%)	380 (1.9%)	287 (1.4%)	404 (5.4%)	3,945 (3.3%)
50-54	407 (5.1%)	2,077 (4.8%)	259 (8.3%)	1,064 (6.2%)	728 (3.7%)	523 (2.5%)	493 (6.6%)	5,558 (4.6%)
55-59	575 (7.3%)	2,737 (6.3%)	336 (10.8%)	1,611 (9.4%)	1,402 (7.1%)	1,131 (5.4%)	582 (7.8%)	8,381 (7.0%)
60-64	837 (10.6%)	3,770 (8.7%)	359 (11.5%)	2,207 (12.9%)	2,483 (12.5%)	1,998 (9.5%)	725 (9.7%)	12,382 (10.3%)
65-69	1,248 (15.8%)	5,795 (13.4%)	442 (14.2%)	3,254 (19.0%)	4,008 (20.2%)	3,986 (19.0%)	1,029 (13.7%)	19,780 (16.5%)
70-74	1,137 (14.4%)	5,791 (13.4%)	354 (11.3%)	3,027 (17.6%)	4,180 (21.1%)	4,393 (20.9%)	929 (12.4%)	19,834 (16.5%)
75-79	971 (12.3%)	6,144 (14.2%)	333 (10.7%)	2,323 (13.5%)	3,357 (17.0%)	3,763 (17.9%)	869 (11.6%)	17,783 (14.8%)
80-84	816 (10.3%)	5,593 (12.9%)	227 (7.3%)	1,421 (8.3%)	1,893 (9.6%)	2,678 (12.7%)	747 (10%)	13,397 (11.2%)
85-90	602 (7.6%)	4,187 (9.7%)	130 (4.2%)	733 (4.3%)	880 (4.4%)	1,544 (7.3%)	514 (6.9%)	8,606 (7.2%)
90-95	329 (4.2%)	2,032 (4.7%)	52 (1.7%)	236 (1.4%)	260 (1.3%)	516 (2.5%)	234 (3.1%)	3,665 (3.1%)
95-100	99 (1.3%)	586 (1.4%)	12 (0.4%)	58 (0.3%)	38 (0.2%)	70 (0.3%)	67 (0.9%)	933 (0.8%)
100-	18 (0.2%)	95 (0.2%)	<10 (-)	<10 (-)	<10 (-)	<10 (-)	20 (0.3%)	147 (0.1%)
Total	7,918 (100%)	43,306 (100%)	3,121 (100%)	17,170 (100%)	19,797 (100%)	21,030 (100%)	7,493 (100%)	119,982 (100%)
*Middle ear cancer cases were omitted from this table (due to small number of cases). Therefore, the sum of cases in this table does not match the number in the "Total" column.
**Lymphoid disease were omitted from this table.
***Less than 10 cases (except for 0) of given age ranges and primary sites are represented as “ < 10.”
****Cases with unknown age were excluded from this table.

## Sheet: SuppleTable 2b
Supplementary Table 2b. Sex distribution by primary site
	male, N(%)	female, N(%)
Nasal cavity and sinuses	5,119 (64.7%)	2,798 (35.3%)
Oral cavity and lip	24,693 (57.0%)	18,613 (43.0%)
Nasopharynx	2,258 (72.3%)	863 (27.7%)
Oropharynx	13,800 (80.4%)	3,368 (19.6%)
Hypopharynx	18,083 (91.3%)	1,714 (8.7%)
Larynx	19,372 (92.1%)	1,657 (7.9%)
Major salivary glands	4,467 (59.6%)	3,026 (40.4%)
Middle ear	70 (47.6%)	77 (52.4%)
Total	87,862 (73.2%)	32,116 (26.8%)
*Lymphoid disease were omitted from this table.

## Sheet: Supple Table 2c
Supplementary Table 2c. Distribution of anatomical subsites by primary site
site	subsite	N(%)	Topography codes
Nasal cavity and sinuses
	Nasal cavity	3,034 (38.3%)	C30
	Maxillary sinus	3,820 (48.2%)	C31.0
	Ethmoid sinus	628 (7.9%)	C31.1
	Other paranasal sinuses	436 (5.5%)	C31.2-C31.9
	Total	7,918 (100%)
Oral cavity and lip
	Tongue	20,975 (48.4%)	C00-00.9
	Gingiva	12,414 (28.7%)	C02.0-02.9
	Buccal mucosa	4,282 (9.9%)	C03.0-03.9
	Floor of mouth	3,395 (7.8%)	C04.0-04.9
	Hard palate	1,100 (2.5%)	C05.0
	Lip	744 (1.7%)	C00.3, 00.4, 06.0-06.2
	Other oral cavity sites	396 (0.9%)	C05.8, 05.9, 06.8, 06.9
	Total	43,306 (100%)
Nasopharynx
	Lateral wall	1,128 (36.1%)	C11.0, 11.1
	Roof/posterior wall	997 (31.9%)	C11.2
	Floor/inferior wall	32 (1.0%)	C11.3
	Other nasopharyngeal sites	964 (30.9%)	C11.8, 11.9
	Total	3,121 (100%)
Oropharynx
	Lateral wall	8,820 (51.4%)	C09.0-09.9, 10.2
	Anterior wall	3,797 (22.1%)	C10.3
	Superior wall	1,786 (10.4%)	C01.9, 02.4, 10
	Posterior wall	1,150 (6.7%)	C05.1, 05.2
	Other oropharyngeal sites	1,617 (9.4%)	C10.8, 10.9
	Total	17,170 (100%)
Hypopharynx
	Pyriform sinus	12,296 (62.1%)	C13.0
	Posterior wall	3,128 (15.8%)	C12.9, 13.1
	Postcricoid region	1,781 (9.0%)	C13.2
	Other hypopharyngeal sites	2,592 (13.1%)	C13.8, 13.9
	Total	19,797 (100%)
Larynx
	Glottis	13,660 (65.0%)	C10.1, 32.1
	Supraglottis	5,300 (25.2%)	C32.0
	Subglottis	712 (3.4%)	C32.2
	Other laryngeal sites	1,358 (6.5%)	C32.3, 32.8, 32.9
	Total	21,030 (100%)
Major salivary glands
	Parotid gland	5,227 (69.8%)	C07.9
	Submandibular gland	1,864 (24.9%)	C08.0
	Sublingual gland	334 (4.5%)	C08.1
	Other major salivary glands	68 (0.9%)	C08.8, 08.9
	Total	7,493 (100%)
*Middle ear cancer cases were omitted from this table (as the middle ear cannot be subdivided into subsites).
**Lymphoid disease were omitted from this table.

## Sheet: Supple Table 3
Supplementary Table 3. Average annual incidence per 100,000 population for head and neck cancer types based on the NCRC classification
primary site	tumor histology	Annual Incidence per 100,000 (site)	Annual Incidence per 100,000 (histology)
Nasal cavity and sinuses	Squamous cell carcinoma	2.08791	0.801384
Nasal cavity and sinuses	Lymphoid diseases	2.08791	0.523853
Nasal cavity and sinuses	Mucosa and extracutaneous melanoma	2.08791	0.174025
Nasal cavity and sinuses	Salivary gland type carcinoma	2.08791	0.113383
Nasal cavity and sinuses	Olfactory neuroblastoma	2.08791	0.0979755
Nasal cavity and sinuses	Sarcoma	2.08791	0.0560989
Nasal cavity and sinuses	Adenocarcinoma	2.08791	0.053531
Nasal cavity and sinuses	Neuroendocrine carcinoma, NOS	2.08791	0.0395062
Nasal cavity and sinuses	Undifferentiated carcinoma, NOS	2.08791	0.0268643
Nasal cavity and sinuses	Carcinosarcoma / Sarcomatoid carcinoma, NOS	2.08791	0.00533334
Nasal cavity and sinuses	Neuroendocrine tumor, NOS	2.08791	<0.01
Nasal cavity and sinuses	Teratocarcinosarcoma	2.08791	<0.01
Nasal cavity and sinuses	Germ cell associated tumor	2.08791	<0.01
Nasal cavity and sinuses	Paraganglioma, NOS, malignant	2.08791	<0.01
Nasal cavity and sinuses	Acute myeloid leukaemia and related precursor neoplasms	2.08791	<0.01
Nasal cavity and sinuses	Histiocytic and Dendritic cell neoplasms	2.08791	<0.01
Oral cavity and lip	Squamous cell carcinoma	8.71686	7.54569
Oral cavity and lip	Salivary gland type carcinoma	8.71686	0.23842
Oral cavity and lip	Lymphoid diseases	8.71686	0.162568
Oral cavity and lip	Mucosa and extracutaneous melanoma	8.71686	0.0428643
Oral cavity and lip	Adenocarcinoma	8.71686	0.0355556
Oral cavity and lip	Sarcoma	8.71686	0.0258766
Oral cavity and lip	Odontogenic tumor	8.71686	0.0250865
Oral cavity and lip	Undifferentiated carcinoma, NOS	8.71686	0.00651853
Oral cavity and lip	Carcinosarcoma / Sarcomatoid carcinoma, NOS	8.71686	<0.01
Oral cavity and lip	Neuroendocrine tumor, NOS	8.71686	<0.01
Oral cavity and lip	Neuroendocrine carcinoma, NOS	8.71686	<0.01
Oral cavity and lip	Lymphoepithelioma(-like) carcinoma	8.71686	<0.01
Oral cavity and lip	Acute myeloid leukaemia and related precursor neoplasms	8.71686	<0.01
Oral cavity and lip	Histiocytic and Dendritic cell neoplasms	8.71686	<0.01
Nasopharynx	Nasopharyngeal carcinoma	0.780446	0.39447
Nasopharynx	Lymphoid diseases	0.780446	0.163951
Nasopharynx	Lymphoepithelioma(-like) carcinoma	0.780446	0.0600495
Nasopharynx	Salivary gland type carcinoma	0.780446	0.0183704
Nasopharynx	Undifferentiated carcinoma, NOS	0.780446	0.0183704
Nasopharynx	Adenocarcinoma	0.780446	0.00928397
Nasopharynx	Carcinosarcoma / Sarcomatoid carcinoma, NOS	0.780446	<0.01
Nasopharynx	Neuroendocrine tumor, NOS	0.780446	<0.01
Nasopharynx	Neuroendocrine carcinoma, NOS	0.780446	<0.01
Nasopharynx	Mucosa and extracutaneous melanoma	0.780446	<0.01
Nasopharynx	Nasopharyngeal papillary adenocarcinoma	0.780446	<0.01
Nasopharynx	Sarcoma	0.780446	<0.01
Nasopharynx	Histiocytic and Dendritic cell neoplasms	0.780446	<0.01
Oropharynx	Squamous cell carcinoma	4.25522	3.0327
Oropharynx	Lymphoid diseases	4.25522	0.863607
Oropharynx	Salivary gland type carcinoma	4.25522	0.0774323
Oropharynx	Adenocarcinoma	4.25522	0.0165926
Oropharynx	Neuroendocrine carcinoma, NOS	4.25522	0.00908644
Oropharynx	Lymphoepithelioma(-like) carcinoma	4.25522	0.00750619
Oropharynx	Mucosa and extracutaneous melanoma	4.25522	0.00533334
Oropharynx	Sarcoma	4.25522	0.00513581
Oropharynx	Undifferentiated carcinoma, NOS	4.25522	0.00533334
Oropharynx	Carcinosarcoma / Sarcomatoid carcinoma, NOS	4.25522	<0.01
Oropharynx	Neuroendocrine tumor, NOS	4.25522	<0.01
Oropharynx	Mixed neuroendocrine non-neuroendocrine neoplasm	4.25522	<0.01
Oropharynx	Neuroblastoma	4.25522	<0.01
Oropharynx	Histiocytic and Dendritic cell neoplasms	4.25522	<0.01
Hypopharynx	Squamous cell carcinoma	3.92988	3.57887
Hypopharynx	Lymphoid diseases	3.92988	0.0193581
Hypopharynx	Sarcoma	3.92988	0.00711113
Hypopharynx	Lymphoepithelioma(-like) carcinoma	3.92988	0.00651853
Hypopharynx	Adenocarcinoma	3.92988	0.006321
Hypopharynx	Neuroendocrine carcinoma, NOS	3.92988	0.00513581
Hypopharynx	Undifferentiated carcinoma, NOS	3.92988	0.00553088
Hypopharynx	Carcinosarcoma / Sarcomatoid carcinoma, NOS	3.92988	<0.01
Hypopharynx	Neuroendocrine tumor, NOS	3.92988	<0.01
Hypopharynx	Mixed neuroendocrine non-neuroendocrine neoplasm	3.92988	<0.01
Hypopharynx	Mucosa and extracutaneous melanoma	3.92988	<0.01
Hypopharynx	Salivary gland type carcinoma	3.92988	<0.01
Hypopharynx	Neuroblastoma	3.92988	<0.01
Hypopharynx	Histiocytic and Dendritic cell neoplasms	3.92988	<0.01
Larynx	Squamous cell carcinoma	4.17838	3.80445
Larynx	Lymphoid diseases	4.17838	0.0242963
Larynx	Sarcoma	4.17838	0.0134321
Larynx	Neuroendocrine carcinoma, NOS	4.17838	0.0130371
Larynx	Adenocarcinoma, NOS	4.17838	0.00849384
Larynx	Salivary gland type carcinoma	4.17838	0.00829631
Larynx	Undifferentiated carcinoma, NOS	4.17838	<0.01
Larynx	Carcinosarcoma / Sarcomatoid carcinoma, NOS	4.17838	<0.01
Larynx	Neuroendocrine tumor, NOS	4.17838	<0.01
Larynx	Mixed neuroendocrine non-neuroendocrine neoplasm	4.17838	<0.01
Larynx	Lymphoepithelioma(-like) carcinoma	4.17838	<0.01
Major salivary glands	Salivary gland type carcinoma	1.70193	0.961385
Major salivary glands	Lymphoid diseases	1.70193	0.221828
Major salivary glands	Adenocarcinoma, NOS	1.70193	0.130963
Major salivary glands	Squamous carcinoma, NOS	1.70193	0.127803
Major salivary glands	Lymphoepithelioma(-like) carcinoma	1.70193	0.0094815
Major salivary glands	Neuroendocrine carcinoma, NOS	1.70193	0.00711113
Major salivary glands	Carcinosarcoma / Sarcomatoid carcinoma, NOS	1.70193	0.00553088
Major salivary glands	Sarcoma	1.70193	0.00553088
Major salivary glands	Undifferentiated carcinoma, NOS	1.70193	0.00533334
Major salivary glands	Neuroendocrine tumor, NOS	1.70193	<0.01
Major salivary glands	Mucosa and extracutaneous melanoma	1.70193	<0.01
Major salivary glands	Histiocytic and Dendritic cell neoplasms	1.70193	<0.01
Middle ear	Squamous cell carcinoma	0.0298272	0.0177778
Middle ear	Neuroendocrine carcinoma, NOS	0.0298272	<0.01
Middle ear	Mucosa and extracutaneous melanoma	0.0298272	<0.01
Middle ear	Adenocarcinoma	0.0298272	<0.01
Middle ear	Middle ear Adenoma	0.0298272	<0.01
Middle ear	Salivary gland type carcinoma	0.0298272	<0.01
Middle ear	Sarcoma	0.0298272	<0.01
Middle ear	Lymphoid diseases	0.0298272	<0.01
Middle ear	Histiocytic and Dendritic cell neoplasms	0.0298272	<0.01

## Sheet: Supple Table 4
Supplementary Table 4. Annual trends by tumor histology (major histology only)
	2016 N(%)	2017 N(%)	2018 N(%)	2019 N(%)	Total N(%)
Squamous cell carcinoma	22,560（78.0%）	23,705（79.9%）	24,290（80.4%）	25,170（80.7%）	95,725（79.8%）
Salivary gland type carcinoma	1,731（6.0%）	1,811（6.1%）	1,801（6.0%）	1,858（6.0%）	7,201（6.0%）
Nasopharyngeal carcinoma	488（1.7%）	488（1.6%）	506（1.7%）	515（1.7%）	1,997（1.7%）
Adenocarcinoma, NOS	343（1.2%）	350（1.2%）	333（1.1%）	296（0.9%）	1,322（1.1%）
Mucosa and extracutaneous melanoma	278（1.0%）	274（0.9%）	283（0.9%）	314（1.0%）	1,149（1.0%）
Sarcoma	140（0.5%）	156（0.5%）	137（0.5%）	153（0.5%）	586（0.5%）
Olfactory neuroblastoma	128（0.4%）	121（0.4%）	121（0.4%）	126（0.4%）	496（0.4%）
Lymphoepithelioma(-like) carcinoma	125（0.4%）	109（0.4%）	108（0.4%）	98（0.3%）	440（0.4%）
Neuroendocrine tumor, NOS	113（0.4%）	99（0.3%）	100（0.3%）	97（0.3%）	409（0.3%）
Odontogenic tumor	35（0.1%）	26（0.1%）	41（0.1%）	25（0.1%）	127（0.1%）
Carcinosarcoma / Sarcomatoid carcinoma, NOS	29（0.1%）	21（0.1%）	29（0.1%）	24（0.1%）	103（0.1%）
Total	28,941(100%)	29,655(100%)	30,198(100%)	31,188(100%)	119,982（100%）
